# Supplementary material for: Correlation between private education costs and parental depression in South Korea
Source: BMC Public Health. 2020 Jun 20;20:972. doi: 10.1186/s12889-020-09058-w (PMC7305602; doi:10.1186/s12889-020-09058-w)
Supplement: Supplementary file 1 — Additional file 1: Table S1. Comparison of CESD according to year and proportion of private education cost. Abbreviations: CESD (The Center for Epidemiologic Studies Depression Scale). 1Proportion of private education cost is defined as: (private education cost/equivalized household disposable income)*100. Value in the parentheses is the actual data range. [file 12889_2020_9058_MOESM1_ESM.xlsx]

## Sheet: Supplementary Table 1
Supplementary Table 1. 'Comparison of CESD according to year and proportion of private education cost'
Variables	Fathers' CESD					Mothers' CESD
	Total	%	Mean	SD	p-value	Total	%	Mean	SD	p-value
Total	546	100	3.41	6.18		356	100	3.15	5.65
2015: Proportion of private education cost¹	292	53.4799	3.28	6.26		179	50.2809	3.03	5.85
Tertile 1 (0~16.3%/0~17.5%)	94	17.2161	2.70793	5.05718	0.2763	57	16.0112	3.0303	5.31569	0.9999
Tertile 2 (16.3~29.4%/17.5~29.0%)	101	18.4982	3.45635	6.17917		57	16.0112	3.0303	6.74492
Tertile 3 (29.4%~/29.0%~)	97	17.7656	3.65511	7.33165		65	18.2584	3.02098	5.52303
2018: Proportion of private education cost¹	254	46.5201	3.56	6.09		177	49.7191	3.28	5.46
Tertile 1 (0~16.3%/0~17.5%)	87	15.9341	2.69592	4.25826	<.0001	61	17.1348	3.57675	5.90995	0.4657
Tertile 2 (16.3~29.4%/17.5~29.0%)	81	14.8352	3.92817	6.86624		61	17.1348	2.83159	4.89588
Tertile 3 (29.4%~/29.0%~)	86	15.7509	4.10148	6.8212		55	15.4494	3.43802	5.6059
Abbreviations : CESD (The Center for Epidemiologic Studies Depression Scale)
¹Proportion of private education cost is defined as: (private education cost/equivalized household disposable income)*100
Value in the parentheses is the actual data range.
